# Supplementary material for: Clocks at a snail pace: biological rhythms in terrestrial gastropods
Source: PeerJ. 2024 Oct 29;12:e18318. doi: 10.7717/peerj.18318 (PMC11529600; doi:10.7717/peerj.18318)
Supplement: Supplemental Information 1 — Studies involving the daily (Table S1) and seasonal (Table S2) rhythms of pulmonate terrestrial gastropods (Stylommatophora and Systellommatophora). Species names have been updated according to current classification and taxonomic usage (MolluscaBase, 2023), so the names used here might differ from those in the original articles. [file peerj-12-18318-s001.xlsx]

## Sheet: Daily rhythms
Taxon
Syste.	Stylo.	Study topic	Species	Main findings	References
	x	Activity pattern	Achatina achatina (Linnaeus, 1758)	nocturnal	Ademolou et al. (2011)
	x	Metabolism	Achatina achatina (Linnaeus, 1758)	lipid concentration in haemolymph higher during dark phase	Ademolou et al. (2011)
	x	Activity pattern	Achatina achatina (Linnaeus, 1758)	nocturnal	Hodasi (1975)
	x	Chronobiology	Achatina achatina (Linnaeus, 1758)	photoperiod effects on activity (confounded by methodological issues)	Hodasi (1982)
	x	Chronobiology	Achatina fulica (Bowdich, 1822)	nocturnal; entrained by photoperiod; τ<24h	Ogasawara & Tasaki (1982)
	x	Chronobiology	Achatina fulica (Bowdich, 1822)	nocturnal; entrained even when eyes are removed; effects of temperature and humidity on activity	Takeda & Ozaki (1983, 1986)
	x	Activity pattern	Ambigolimax valentianus (Férussac, 1821)	crepuscular/nocturnal	Hommay et al. (1998a)
	x	Activity pattern	Anguispira alternata (Say, 1817)	crepuscular/nocturnal	Elwell & Ulmer (1971)
	x	Activity pattern	Archachatina marginata (Swainson, 1821)	nocturnal	Ademolou et al. (2011)
	x	Metabolism	Archachatina marginata (Swainson, 1821)	lipid concentration in haemolymph higher during dark phase	Ademolou et al. (2011)
	x	Activity pattern	Ariolimax columbianus (Gould, 1851)	diurnal/crepuscular	Richter (1976); Pearson et al. (2006)
	x	Chronobiology	Arion ater (Linnaeus, 1758)	nocturnal; activity is synchronized according to light and not temperature cycles; demonstration of endogenous circadian rhythm	Lewis (1969a, b)
	x	Chronobiology	Arion ater (Linnaeus, 1758)	crepuscular/nocturnal; duration of activity changes with season	Rollo (1982)
	x	Activity pattern	Arion circumscriptus Johnston, 1828	nocturnal	Daxl (1969)
	x	Activity pattern	Arion distinctus Mabille, 1868	nocturnal	Hommay et al. (1998b)
	x	Activity pattern	Arion hortensis Férussac, 1819	nocturnal	Daxl (1969)
	x	Activity pattern	Arion lusitanicus Mabille, 1868	crepuscular/nocturnal	Grimm et al. (2000); Grimm & Schaumberg (2002)
	x	Activity pattern	Boettgerilla pallens Simroth, 1912	nocturnal	Daxl (1969)
	x	Activity pattern	Bradybaena similaris (Férussac, 1822)	nocturnal	Junqueira et al. (2003)
	x	Aestivation	Cernuella virgata (da Costa, 1778)	daily respiration rhythm kept during aestivation	Kratochvil (1976)
	x	Chronobiology	Cornu aspersum (Müller, 1774)	ablation of eyes has no effect over synchronization of daily activity rhythm; proposed control on cerebral ganglia	Attia (1996, 2004)
	x	Metabolism	Cornu aspersum (Müller, 1774)	dark phase peaks in melatonin and ML-5 in, respectively, the cerebral ganglia and the ocular tentacles	Blanc et al. (2003)
	x	Activity pattern	Cornu aspersum (Müller, 1774)	crepuscular/nocturnal	Blanc et al. (1989)
	x	Activity pattern	Cornu aspersum (Müller, 1774)	nocturnal; variation in daily activity through seasons; masking by soil humidity	Bailey (1975)
	x	Chronobiology	Cornu aspersum (Müller, 1774)	τ>24h, varies among individuals of the same population	Lorvelec et al. (1991)
	x	Chronobiology	Cornu aspersum (Müller, 1774)	circadian rhythms in young individuals	Blanc (1993)
	x	Chronobiology	Cornu aspersum (Müller, 1774)	entrainment to 20h photoperiod regime; activity extends to first hours of light	Lazaridou-Dimitriadou & Bailey (1991)
	x	Neurobiology	Cryptozona ligulata (Férussac, 1821)	daily rhythm of intestinal nerve	Reddy et al. (1978)
	x	Metabolism	Cryptozona ligulata (Férussac, 1821)	acetylcholinesterase (AChE) peaks in beginning of dark phase; acetylcholine (ACh) out of phase with AChE	Reddy et al. (1978)
	x	Activity pattern	Deroceras laeve (Müller, 1774)	nocturnal	Daxl (1969)
	x	Activity pattern	Deroceras panormitanum (Lessona & Pollonera, 1882)	crepuscular/nocturnal; free-runs in DD, but retains rhythm in LL	Morton (1979)
	x	Chronobiology	Deroceras reticulatum (Müller, 1774)	activity is synchronized according to light and not temperature cycles	Newell (1968)
	x	Activity pattern	Deroceras reticulatum (Müller, 1774)	animal answers equally to red and white light	Dainton (1954b)
	x	Activity pattern	Deroceras reticulatum (Müller, 1774)	nocturnal	Hommay et al. (1998b)
	x		Deroceras reticulatum (Müller, 1774)	gamma irradiation does not affect daily activity rhythm	Kaufman et al. (2004)
	x	Chronobiology	Deroceras reticulatum (Müller, 1774)	nocturnal; low light intensities do not synchronize activity rhythm; effects of light, temperature, and evaporation in activity	Rollo (1991)
	x	Activity pattern	Deroceras reticulatum (Müller, 1774)	nocturnal	Daxl (1969)
	x	Activity pattern	Dysopeas muibum Marcus & Marcus, 1968	seemingly nocturnal	Pilate et al. (2012)
	x	Aestivation	Eobania vermiculata (Müller, 1774)	daily respiration and heart rate rhythms kept during aestivation	Kratochvil (1976)
	x	Chronobiology	Helix lucorum Linnaeus, 1758	daily rhythmicity is mantained even under skeleton photoperiod; stronger synchronization under regimes with shorter daylength	Flari & Lazaridou-Dimitriadou (1995b)
	x	Chronobiology	Helix lucorum Linnaeus, 1758	nocturnal; two oscillators hypothesized for daily rhythm	Bailey & Lazaridou-Dimitriadou (1986)
	x	Activity pattern	Helix lucorum Linnaeus, 1758	nocturnal; variation in daily activity through seasons; masking by temperature and humidity	Staikou (1989)
	x	Chronobiology	Helix lucorum Linnaeus, 1758	entrainment to 20h photoperiod regime; activity extends to first hours of light	Lazaridou-Dimitriadou & Bailey (1991)
	x	Chronobiology	Helix lucorum Linnaeus, 1758	crepuscular (bimodal activity pattern); species need dark phase of at least 10 hours for entrainment	Flari & Lazaridou-Dimitriadou (1995a)
	x	Chronobiology	Helix pomatia Linnaeus, 1758	nocturnal; arrythmic in constant conditions	Gelderloos (1979)
	x	Activity pattern	Helix pomatia Linnaeus, 1758	crepuscular/nocturnal	Blanc et al. (1989)
	x	Neurobiology	Helix pomatia Linnaeus, 1758	daily rhythm of chemosensitivity	Voss et al. (1997)
	x	Metabolism	Helix pomatia Linnaeus, 1758	daily rhythm of heart rate; maintained during aestivation, but apaprently not during hibernation	Wünnenberg (1991)
	x	Metabolism	Helix pomatia Linnaeus, 1758	daily rhythm of heart rate free-runs during hibernation	Wünnenberg (1994)
x		Activity pattern	Laevicaulis alte (Férussac, 1822)	crepuscular (bimodal activity pattern)	Raut & Panigrahi (1990)
x		Metabolism	Laevicaulis alte (Férussac, 1822)	peak in adrenaline and nordrenalin during second half of dark phase; lowest level immediately before light phase	Panigrahi et al. (1992)
	x	Chronobiology	Limacus ecarinatus (Boettger, 1881)	phase response curve type 0; entrainment to skeleton photoperiod	Ford & Cook (1988)
	x	Chronobiology	Limacus ecarinatus (Boettger, 1881)	τ>24h; τ different for feeding and locomotor rhythms; entrainenment to non-24h photoperiod regimes	Ford & Cook (1987)
	x	Activity pattern	Limacus ecarinatus (Boettger, 1881)	nocturnal; duration of daily activiy varies with season	Ford & Cook (1994)
	x	Activity pattern	Limacus ecarinatus (Boettger, 1881)	nocturnal; τ>24h	Cook & Ford (1989)
	x	Chronobiology	Limacus flavus (Linnaeus, 1758)	ablation of eyes has no effect over synchronization of daily activity rhythm; proposed extraocular photoreception and oscillator location in CNS	Beiswanger et al. (1981)
	x	Activity pattern	Limacus flavus (Linnaeus, 1758)	nocturnal	Daxl (1969)
	x	Chronobiology	Limax maximus Linnaeus, 1758	nocturnal; duration of activity changes with season	Rollo (1982)
	x	Chronobiology	Limax maximus Linnaeus, 1758	ablation of eyes has no effect over synchronization of daily activity rhythm; proposed extraocular photoreception and oscillator location in CNS	Beiswanger et al. (1981)
	x	Chronobiology	Limax maximus Linnaeus, 1758	nocturnal; 23.6<τ<24.6h; τ shorter in LL than in DD;	Sokolove et al. (1977)
	x	Activity pattern	Limax maximus Linnaeus, 1758	nocturnal	Daxl (1969)
	x	Review	Limax maximus Linnaeus, 1758	literature review	Wayne (2001)
	x	Metabolism	Megalobulimus abbreviatus (Bequaert, 1948)	enzymes GPx and SOD have peak activity during middle of light phase	Bambini Junior et al. (2007)
	x	Metabolism	Megalobulimus abbreviatus (Bequaert, 1948)	enzyme GFa and heamolymph glucose peak during beginning of dark phase	Schiffner et al. (2004); Bambini Junior et al. (2006); de Fraga (2007)
	x	Activity pattern	Monadenia mariposa Smith, 1957	nocturnal	Szlavecz (1986)
	x	Activity pattern	Neohelix albolabris (Say, 1817)	nocturnal; variation in daily activity under different temperatures and same light regime	Henne (1963)
	x	Activity pattern	Punctum pygmaeum (Draparnaud, 1801)	active throuighout whole day	Baur & Baur (1988)
x		Activity pattern	Sarasinula linguaeformis (Semper, 1885)	crepuscular/nocturnal	Junqueira et al. (2009)
	x	Activity pattern	Tamayoa banghaasi (Thiele, 1927)	seemingly arrhythmic	Pilate et al. (2014b)
	x	Activity pattern	Thaumastus taunaisii (Férussac, 1822)	nocturnal	Jurberg et al. (1988)

## Sheet: Annual rhythms
Taxon
Syste.	Stylo.	Study topic	Species	Main findings	References
	x	Aestivation	Achatina achatina (Linnaeus, 1758)	photoperiod effects on aestivation (confounded by methodological issues)	Hodasi (1982)
	x	Life history	Achatina fulica (Bowdich, 1822)	faster growth under higher temperatures	Ahmed & Raut (1991)
	x	Aestivation	Achatina fulica (Bowdich, 1822)	longer aestivation delays egg laying	Raut & Ghose (1980)
	x	Life history	Allopeas gracile (Hutton, 1834)	impacts of density on growth and reproduction	Nandy & Aditya (2022a)
	x	Life history	Allopeas gracile (Hutton, 1834)	faster growth under higher temperatures	Nandy & Aditya (2022b)
	x	Aestivation	Allopeas gracile (Hutton, 1834)	emergence from aestivation hypothesized to be linked to biological clock	Rahman et al. (1975)
	x	Photoperiod	Ambigolimax valentianus (Férussac, 1821)	effects of photoperiod and temperature on growth and reproduction	Hommay et al. (2001)
	x	Metabolism	Ambigolimax valentianus (Férussac, 1821)	longer daylength enhances heat tolerance; shorter light phase enhances cold tolerance	Udaka et al. (2008)
	x	Life history	Ambigolimax valentianus (Férussac, 1821)	12:12 photoperiod promote growth and reproductive maturation when compared to longer daylength	Udaka & Numata (2008)
	x	Life history	Ambigolimax valentianus (Férussac, 1821)	shorter daylength induces maturation in popultions from different latitudes but has varing effect on growth	Udaka & Numata (2010)
	x	Life history	Anguispira alternata (Say, 1817)	temperature range for reproduction and estivation	Elwell & Ulmer (1971)
	x	Life history	Archachatina ventricosa (A. Gould, 1850)	long daylength promotes growth and reproduction	Otchoumou et al. (2007)
	x	Life history	Bradybaena similaris (Férussac, 1822)	impacts of density on growth and reproduction	Almeida & Bessa (2001b)
	x	Life history	Cantareus apertus (Born, 1778)	faster growth and reproduction under high temperature and long daylength	Benbellil-Tafoughalt et al. (2009); Benbellil-Tafoughalt & Koene (2015)
	x	Hibernation	Cepaea nemoralis (Linnaeus, 1758)	seasonal organic carbon storage for hibernation	Hunter & Popovich (1977)
	x	Photoperiod	Cornu aspersum (Müller, 1774)	effects of photoperiod and temperature on growth	Gomot et al. (1982)
	x	Photoperiod	Cornu aspersum (Müller, 1774)	shorter daylength reduces egg laying	Enée et al. (1982)
	x	Photoperiod	Cornu aspersum (Müller, 1774)	absence of light phase inhibits egg laying	Jess & Marks (1998)
	x	Photoperiod	Cornu aspersum (Müller, 1774)	longer daylength estimulates growth and egg-laying	Aupinel & Bonnet (1996)
	x	Activity pattern	Cornu aspersum (Müller, 1774)	variation in daily activity through seasons (including hibernation)	Bailey (1975)
	x	Hibernation	Cornu aspersum (Müller, 1774)	photoperiodic control of hibernation	Bailey (1981)
	x	Reproduction	Cornu aspersum (Müller, 1774)	reproductive cycle; free-running period shorter than 1 year	Bailey (1981)
	x	Reproduction	Cornu aspersum (Müller, 1774)	effects of different photoperiod regimes on reproduction and hibernation	Bailey (1983)
	x	Photoperiod	Cornu aspersum (Müller, 1774)	long daylength estimulates growth, short inhibits it	Laurent et al. (1984)
	x	Hibernation	Cornu aspersum (Müller, 1774)	length of hibernation shorter in lower latitudes	Iglesias et al. (1996)
	x	Reproduction	Cornu aspersum (Müller, 1774)	longer daylength induces ovipostion even in eyeless individuals	Stephens & Stephens (1966)
	x	Hibernation	Cornu aspersum (Müller, 1774)	shorter daylength trigger supercooling ability via lower temperatures of crystallization	Ansart et al. (2001)
	x	Metabolism	Cornu aspersum (Müller, 1774)	shorter daylength related to lower supercooling point and better freeze tolerance	Biannic & Daguzan (1993)
	x	Reproduction	Cornu aspersum (Müller, 1774)	long daylength speeds up spermatogenesis	Gomot & Griffond (1987)
	x	Hibernation	Cornu aspersum (Müller, 1774)	shorter daylength induces hibernation	Aupinel (1987)
	x	Photoperiod	Deroceras reticulatum (Müller, 1774)	longer daylength induces spermatogenesis	Henderson & Pelluet (1960)
	x	Life history	Deroceras reticulatum (Müller, 1774)	Comparison of life history across populations/latitudes	Barrada et al. (2004)
	x	Activity pattern	Dysopeas muibum Marcus & Marcus, 1968	longer daylength induces growth and maturation	Pilate et al. (2014a)
	x	Hibernation	Helix lucorum Linnaeus, 1758	mixed effects of photoperiod, temperature, and relative humidity on hibernation	Lazaridou-Dimitriadou & Sauders (1986)
	x	Photoperiod	Helix pomatia Linnaeus, 1758	photoperiodic control of hibernation; long daylength may terminate hibernation	Jeppensen (1977)
	x	Photoperiod	Helix pomatia Linnaeus, 1758	photoperiodic control of hybernation; long daylength may cause animals to skip hibernation	Jeppesen & Nygård (1976)
	x	Life history	Helix pomatia Linnaeus, 1758	multi-year comparison of life history stages	Lind (1988)
	x	Reproduction	Helix pomatia Linnaeus, 1758	longer daylength induces reproduction; higher temperatures can partially compensate effect of shorter light phases in egg laying	Gomot (1990)
	x	Metabolism	Helix pomatia Linnaeus, 1758	shorter daylength and low temperature induce accumulation of glycerol (cryoprotectant)	Nowakowska et al. (2006)
x		Life history	Laevicaulis alte (Férussac, 1822)	faster growth under higher temperatures	Sommer & Cowie (2020)
	x	Life history	Leptinaria unilamellata (d'Orbigny, 1838)	differences in growth and reproduction between grouped and isolated specimens	Dutra (1988); Almeida & Bessa (2001a)
	x	Reproduction	Limacus flavus (Linnaeus, 1758)	reproductive cycle; free-running period shorter than 1 year	Segal (1960)
	x	Photoperiod	Limax maximus Linnaeus, 1758	long daylength stimulates releases of maturation-inducing factor in cerebral ganglia	McCrone et al. (1981)
	x	Chronobiology	Limax maximus Linnaeus, 1758	animal answers equally to red and white light; but eyeless animals are insensitive to red light	Sokolove et al. (1981a)
	x	Reproduction	Limax maximus Linnaeus, 1758	photoperiodic control of secretion of maturation-inducing factor by cerebral ganglia	McCrone & Sokolove (1986)
	x	Reproduction	Limax maximus Linnaeus, 1758	male maturation induced by short- to long-day transition; female maturation not affected	Sokolove & McCrone (1978)
	x	Reproduction	Limax maximus Linnaeus, 1758	longer daylength induces production of male gonadotrophic factor	Melrose et al. (1983)
	x	Reproduction	Limax maximus Linnaeus, 1758	longer daylength induces release of maturation hormone by the brain	Sokolove et al. (1981b)
	x	Life history	Limicolaria flammea (Müller, 1774)	long daylength promotes growth and reproduction	Egonmwan (1991)
	x	Aestivation	Macrochlamys indica Godwin-Austen, 1883	longer aestivation delays egg laying	Raut & Ghose (1980)
	x	Aestivation	Otala lactea (Müller, 1774)	photoperiod might play a role in termination of aestivation	Herreid & Rokitka (1976)
	x	Hibernation	Sphincterochila candidissima (Draparnaud, 1801)	feeding and energy storage before hibernation	Moreno-Rueda & Collantes-Martín (2007)
	x	Aestivation	Sphincterochila candidissima (Draparnaud, 1801)	feeding and energy storage before aestivation	Moreno-Rueda & Collantes-Martín (2007)
	x	Life history	Subulina octona (Bruguière, 1789)	improved growth but slower reproduction and productivity on soil with humus than on sand or clay	D'ávila & Bessa (2005a, b)
	x	Life history	Subulina octona (Bruguière, 1789)	less growth and egg production under lower relative humidity	D'ávila & Bessa (2005c)
x		Life history	Veronicella cubensis (Pfeiffer, 1840)	faster growth under higher temperatures	Sommer & Cowie (2020)
	x	Aestivation	Cristataria genezarethana (Tristram, 1865)	starts to aestivate before the end of rainy season, suggesting aestivation is not just direct response to dry conditions	Heller & Dolev (1994)

## Sheet: Additional references
Ademolu KO, Jayeola OA, Idowu AB, Elemide IO. 2011. Circadian variation in locomotor and feeding periods of two land snail species. Archivos de Zootecnia 60(232): 1323-1326.
Ahmed M, Raut SK. 1991. Influence of temperature on the growth of the pestiferous land snail Achatina fulica (Gastropoda: Achatinidae). Walkerana 5(13): 33-62.
Almeida MN, Bessa ECA. 2001a. Estudo do crescimento e da reprodução de Leptinaria unilameIlata (D'orbigny) (Mollusca, Subulinidae) em laboratório. Revista Brasileira de Zoologia 18(4): 1107-1113.
Almeida MN, Bessa ECA. 2001b. Estudo do crescimento e da reprodução de Bradybaena similaris (Férussac) (Mollusca, Xanthonychidae) em laboratório. Revista Brasileira de Zoologia 18(4): 1115-1122.
Aupinel P, Bonnet JC. 1996. Influence de la photopériode sur l'activité saisonnière de l'escargot petit-gris (Helix aspersa Müller). Effet spécifique sur la croissance et la reproduction. INRA Productions Animales 9(1): 79-83.
Bailey SER. 1983. The photoperiodic control of hibernation and reproduction in the land snails Helix aspersa Müller. Journal of Molluscan Studies Suppl. 12A: 2-5.
Bambini Junior V, de Fraga LS, Detanico BC, Gonçalves AS, de Aguiar AKK, dos Reis M, Achaval M, Zancan DM. 2006. Ritmo circadiano do consumo de oxigênio e da atividade da glicogênio fosforilase no gânglio cerebral do caracol Megalobulimus abbreviatus. Physiological Mini-Reviews 2(4): 212.
Barrada M, Iglesias J, Castillejo J. 2004. Fenología de la babosa Deroceras reticulatum (Müller, 1774) (Gasteropoda: Pulmonata: Agriolimacidae), causante de plagas agrícolas en Galicia (NO España). Iberus 22(1): 1-13.
Benbellil-Tafoughalt S, Sahnoune M, de Vaufleury A,Moali A. 2009. Effects of temperature and photoperiod on growth and reproduction of the land snail Helix aperta Born (Gastropoda, Pulmonata). Revue d’Ecologie 64(3): 207-219.
Benbellil-Tafoughalt S, Koene JM. 2015. Influence of season, temperature, and photoperiod on growth of the land snail Helix aperta. Invertebrate Reproduction & Development 59(1): 37-43.
Blanc A, Buisson B, Pupier R. 1989. Evolution en laboratorie du rhythme especifique d'activite de deux mollusques gasteropodes (Helix pomatia L. et Helix aspersa Muller) en situation de cohabitation sous differentes photoperiodes. Haliotis 19: 11-21.
Cook A, Ford DJG. 1989. The control of activity of the pulmonate slug, Limax pseudoflavus by weather. BCPC Monograph 41: 337-342.
D'ávila SD, Bessa ECA. 2005a. Influência do substrato sobre a reprodução de Subulina octona (Brugüière) (Mollusca, Subulinidae), sob condições de laboratório. Revista Brasileira de Zoologia 22(1): 197-204.
D'ávila SD, Bessa ECA. 2005b. Influência do substrato sobre o crescimento de Subulina octona (Brugüière) (Mollusca, Subulinidae), sob condições de laboratório. Revista Brasileira de Zoologia 22(1): 205-211.
D'ávila SD, Bessa ECA. 2005c. Influência de diferentes substratos e umidade sobre o crescimento e o número de ovos produzidos por Subulina octona (Brugüière) (Mollusca, Subulinidae), sob condições de laboratório. Revista Brasileira de Zoologia 22(2): 349-353.
de Fraga, LS. 2007. Efeito da anoxia e da reoxigenação sobre o metabolismo so Sistema Nervoso Central do caracol terrestre Megalobulimus abbreviatus. Universidade Federal do Rio Grande do Sul, Porto Alegre. 139 p. [Unpublished PhD thesis.]
Dutra AVC. 1988. Aspectos da ecologia e da reprodução de Leptillaria ullilamellata (Orbigny, 1835) (Gastropoda, Subulinidae). Revista Brasileira de Zoologia 5(4): 581-591.
Egonmwan RI. 1991. The effects of temperature and photoperiod on growth and maturation rate of Limicolaria flammea Müller (Gastropoda: Pulmonata: Achatinidae). Revue de Zoologie Africaine [Journal of African Zoology] 105: 69-75.
Elwell AS, Ulmer MJ. 1971. Notes on the biology of Anguispira alternata (Stylommatophora: Endodontidae). Malacologia 11(1): 199-215.
Grimm B, Schaumberg K. 2002. Daily activity of the pest slug Arion lusitanicus under laboratory conditions. Annals of Applied Biology 141: 35-44.
Grimm B, Paill W, Kaiser H. 2000. Daily activity of the pest slug Arion lusitanicus Mabille. Journal of Molluscan Studies 66: 125-128.
Hodasi JKM. 1975. Preliminary studies on the feeding and burrowing habits of Achatina achatina. Ghana Journal of Science 15: 193-199.
Hodasi JKM. 1982. The effects of different light regimes on the behaviour and biology of Achatina (Achatina) achatina (Linné). Journal of Molluscan Studies 48: 283-293.
Hommay G, Jacky F, Ritz MF. 1998a. Feeding activity of Limax valentianus Férussac: nocturnal rhythm and alimentary competition. Journal of Molluscan Studies 64: 137-146.
Hommay G, Lorvelec O, Jacky F. 1998b. Daily activity rhythm and use of shelter in the slugs Deroceras reticulatum and Arion distinctus under laboratory conditions. Annals of Applied Biology 132: 167-185.
Jess S, Marks RK. 1998. Effect of temperature and photoperiod on growth and reproduction of Helix aspersa var. maxima. Journal of Agricultural Science 130: 367-372.
Junqueira FO, D’ávila S, Bessa ECA, Prezoto F. 2003. Ritmo de atividade de Bradybaena similaris (Férussac, 1821) (Mollusca, Xanthonychidae) de acordo com a idade. Revista de Etologia 5(1): 41-46.
Jurberg P, Barros HM, Gomes LAL, Coelho ACS. 1988. Superfamília Bulimuloidea d Brasil. Bulimulidae: Thaumastus (Thaumastus) taunaisii (Férussac, 1822), com dados biológicos e aspectos comportamentais (Mollusca, Gastropoda, Pulmonata). Boletim do Museum Nacional, Nova Série, Zoologia 317: 1-40.
Kaufman BZ, Ripatti PO, Markova LV. 2004. Effect of gamma irradiation on the preference behavior and lipid metabolism in grey garden slug Deroceras reticulatum Mull. Biology Bulletin 31(5): 476–479.
Laurent J, Deray A, Grimard A-M. 1984. Influence de la photopériode, du degré d'hétérogénéité de la population sur la dynamique de croissance et la maturation sexuelle de l'Escargot Helix aspersa. Comptes Rendus de l'Académie des Sciences 178: 421-441.
Lazaridou-Dimitriadou M, Sauders DS. 1986. The influence of humidity, photoperiod, and temperature on the dormancy and activity of Helix lucorum L. (Ggastropoda, Pulmonata). Journal of Molluscan Studies 52: 180-189.
Lind H. 1988. The behaviour of Helix pomatia L. (Gastropoda, Pulmonata) in a natural habitat. Videnskabelige Meddelelser fra Dansk naturhistorisk Forening i Kjøbenhav 147: 67-92.
Morton B. 1979. The diurnal rhythm and the cycle of feeding and digestion in the slug Deroceras caruanae. Journal of Zoology 187: 135-152.
Nandy G, Aditya G. 2022a. Growth and reproduction in the land snail Allopeas gracile (Hutton 1834): a laboratory appraisal. Invertebrate Reproduction & Development 66(3-4): 174-196.
Nandy G, Aditya G. 2022b. Temperature dependent variations of life history traits of the land snail Allopeas gracile (Hutton, 1834) (Gastropoda: Subulinidae). Journal of Thermal Biology 108: 103297.
Ogasawara T, Tasaki K. 1982. A circadian locomotor rhythm in the giant land snail, Achatina fulica. Tohoku Journal of Experimental Medicine 137: 109-110.
Otchoumou A, Dupont-Nivet M, Ocho LA, Dosso H. 2007. Effects of photoperiod on growth and reproduction in Archachatina ventricosa (Gould 1850). under indoor rearing conditions. Invertebrate Reproduction and Development 50: 109-115.
Pearson AK, Pearson OP, Ralph PL. 2006. Growth and activity patterns in a backyard population of the banana slug, Ariolimax columbianus. The Veliger 48(3): 143-150.
Pilate VJ, Silva LC, Vargas T, Souza BA, Chicarino ED, Bessa ECA. 2012. Repertório comportamental e horpario de atividade do molusco terrestre Dysopeas muibum Marcus & Marcus, 1968 (Mollusca, Subulinidae) em laboratório. Revista de Biologia Farmácia 8(2): 176-188.
Pilate VJ, Silva LC, Bessa ECA. 2014a. Efeito do fotoperíodo sobre o ciclo de vida e a morfometria da concha de Dysopeas muibum (Mollusca, Subulinidae) em condições de laboratório. Iheringia, Série Zoologia 104(3): 269-276.
Rollo CD. 1991. Endogeneous and exogenous regulation of activity in Deroceras reticulatum, a weather-sensitive terrestrial slug. Malacologia 33(1-2): 199-220.
Schiffner MD, da Silva RSM, Zancan DM. 2004. Variação circadiana da atividade da enzima glicogênio fosforilase nos gânglios cerebrais do caracol Megalobulimus abbreviatus. Salão de Iniciação Científica UFRGS, Livro de Resumos 16: 385.
Sommer RM, Cowie RH. 2020. Invasive traits of veronicellid slugs in the Hawaiian Islands and temperature response suggesting possible range shifts under a changing climate. Journal of Molluscan Studies 86: 147-155.
Szlavecz K. 1986. Food selection and nocturnal behavior of the land snail Monadenia hillebrandi mariposa A. G. Smith (Pulmonata: Helminthoglyptidae). The Veliger 29(2): 183-190.
Takeda N, Ozaki T. 1983. Induction of behavior in the snail, Achatina fulica. Zoological Magazine 92(4): 656.
